# Supplementary material for: Identification of a New Equid Herpesvirus 1 DNA Polymerase (ORF30) Genotype with the Isolation of a C2254/H752 Strain in French Horses Showing no Major Impact on the Strain Behaviour
Source: Viruses. 2020 Oct 13;12(10):1160. doi: 10.3390/v12101160 (PMC7650556; doi:10.3390/v12101160)
Supplement: Supplementary file 1 [file viruses-12-01160-s001.zip]

Archive with 2 entries (2 files):
- Sutton et al 2020 EHV-1 Viruses Supplementary Material-1 11-10-2020.pptx
- Sutton et al 2020 EHV-1 Viruses Supplementary Material-2 11-10-2020.pptx
